# Supplementary material for: Homogeneity of Arabian Peninsula dromedary camel populations with signals of geographic distinction based on whole genome sequence data
Source: Sci Rep. 2022 Jan 7;12:130. doi: 10.1038/s41598-021-04087-w (PMC8741945; doi:10.1038/s41598-021-04087-w)
Supplement: Supplementary file 2 — Supplementary Table S1. [file 41598_2021_4087_MOESM2_ESM.xlsx]

## Sheet: bam_stat
TableS1: summary statistics of the dromedary and Bactrain mapped sequence reads against CamDro3 reference genome assembly
ID	Depth	percent_not_covered	mapped_reads	mapped_percent	paired_reads	paired_percent	percent_genome_covered
SRR5563497	15.39	0.069453	230115295	99.42	215146803	93.5	93.0547
SRR5563501	14.73	0.0722928	219040075	99.76	205517382	93.83	92.7707
SRR5563502	23.03	0.0644573	342694566	99.26	325939072	95.11	93.5543
SRR5563503	14.42	0.066713	214974236	99.78	202677249	94.28	93.3287
SRR5563535	11.46	0.0735422	170863677	99.65	160403076	93.88	92.6458
SRR5563536	5.96	0.111117	90561314	99.31	83135035	91.8	88.8883
SRR5563537	12.68	0.120197	222512124	99.67	212414403	95.46	87.9803
SRR5563538	13.39	0.119432	232560008	99.76	222905906	95.85	88.0568
SRR5563539	11.07	0.101275	192285163	99.75	183523156	95.44	89.8725
SRR5563540	10.15	0.0751414	177126192	99.54	170311830	96.15	92.4859
SRR5563543	13.68	0.0899313	237613738	99.76	227132768	95.59	91.0069
SRR5563544	13.43	0.135726	234340964	99.68	223897347	95.54	86.4274
SRR5563498	16.61	0.0629072	245819768	99.92	231439211	94.15	93.7093
SRR5563499	16.78	0.119121	249434341	99.87	236382120	94.77	88.0879
SRR5563500	13.7	0.160711	204455986	99.79	192188050	94	83.9289
SRR5563504	15.97	0.0651122	238198123	99.58	221880112	93.15	93.4888
2	26.07	0.0607013	382895134	99.69	358387514	93.6	93.9299
4	25.46	0.0610244	375964759	98.75	352712727	93.82	93.8976
5	27.21	0.06092	395798368	99.94	376641240	95.16	93.908
7	24.41	0.0612174	354925911	99.94	337897538	95.2	93.8783
8	28.78	0.0606329	420015797	99.83	397476431	94.63	93.9367
19	29.14	0.0605252	425051964	99.93	401245691	94.4	93.9475
20	31.15	0.060735	454031715	99.93	429183303	94.53	93.9265
21	24.39	0.0611726	357028625	99.69	336890029	94.36	93.8827
22	26.29	0.0609598	382834404	99.93	362691805	94.74	93.904
23	26.71	0.0610176	388989848	99.92	368928449	94.84	93.8982
24	29.04	0.0608452	422963064	99.9	401001137	94.81	93.9155
25	25.66	0.0610123	376173173	99.93	352803138	93.79	93.8988
26	32.16	0.0605933	469347231	99.93	442671847	94.32	93.9407
27	25.07	0.060933	366549264	99.92	344415310	93.96	93.9067
28	25.17	0.0611374	366099178	99.93	347734147	94.98	93.8863
29	28.34	0.0608559	412563226	99.91	391282622	94.84	93.9144
30	26.02	0.0608097	381871581	99.93	356972160	93.48	93.919
31	24.84	0.0612546	361171414	99.92	343826703	95.2	93.8745
32	25.93	0.0612286	377247755	99.94	358625812	95.06	93.8771
33	27.11	0.0609151	396366164	99.71	374768864	94.55	93.9085
43	28.3	0.0608619	413551267	99.69	391014704	94.55	93.9138
