# Supplementary material for: Homogeneity of Arabian Peninsula dromedary camel populations with signals of geographic distinction based on whole genome sequence data
Source: Sci Rep. 2022 Jan 7;12:130. doi: 10.1038/s41598-021-04087-w (PMC8741945; doi:10.1038/s41598-021-04087-w)
Supplement: Supplementary file 3 — Supplementary Table S2. [file 41598_2021_4087_MOESM3_ESM.xlsx]

## Sheet: Sheet1
Table S2: The relatedness value (Ф) of the different Arabian Peninsula dromedary pairs
INDV1	INDV2	RELATEDNESS_PHI
19	19	0.5
19	2	0.105811
19	20	0.0942722
19	21	0.110078
19	22	0.0833812
19	23	0.0989327
19	24	0.121684
19	25	0.00934457
19	26	0.0785438
19	27	0.0792126
19	28	0.0861317
19	29	0.102443
19	30	0.0865156
19	31	0.10196
19	32	0.106728
19	33	0.109289
19	4	0.107994
19	43	0.116204
19	5	0.120439
19	7	0.114837
19	8	0.14258
2	19	0.105811
2	2	0.5
2	20	0.0973728
2	21	0.116592
2	22	0.0807341
2	23	0.111241
2	24	0.0992259
2	25	0.00371906
2	26	0.0829559
2	27	0.0693036
2	28	0.0780986
2	29	0.101668
2	30	0.0915443
2	31	0.0961923
2	32	0.0932485
2	33	0.0972243
2	4	0.096727
2	43	0.11096
2	5	0.107936
2	7	0.0961967
2	8	0.244566
20	19	0.0942722
20	2	0.0973728
20	20	0.5
20	21	0.100234
20	22	0.0798735
20	23	0.0899935
20	24	0.101888
20	25	0.0290705
20	26	0.0980392
20	27	0.082697
20	28	0.101764
20	29	0.10534
20	30	0.104479
20	31	0.0972819
20	32	0.0903192
20	33	0.0969823
20	4	0.0909758
20	43	0.11277
20	5	0.108938
20	7	0.105704
20	8	0.131177
21	19	0.110078
21	2	0.116592
21	20	0.100234
21	21	0.5
21	22	0.0820163
21	23	0.109457
21	24	0.109342
21	25	0.0108617
21	26	0.0814024
21	27	0.074231
21	28	0.0796016
21	29	0.104404
21	30	0.0777764
21	31	0.0963065
21	32	0.102815
21	33	0.102372
21	4	0.100601
21	43	0.11107
21	5	0.113487
21	7	0.107381
21	8	0.142086
22	19	0.0833812
22	2	0.0807341
22	20	0.0798735
22	21	0.0820163
22	22	0.5
22	23	0.0614138
22	24	0.0813566
22	25	-0.000364564
22	26	0.0658961
22	27	0.0977485
22	28	0.0592585
22	29	0.0806606
22	30	0.0684457
22	31	0.071362
22	32	0.0687095
22	33	0.0744932
22	4	0.0680838
22	43	0.0955549
22	5	0.0946582
22	7	0.0773731
22	8	0.119841
23	19	0.0989327
23	2	0.111241
23	20	0.0899935
23	21	0.109457
23	22	0.0614138
23	23	0.5
23	24	0.0953138
23	25	-0.0113427
23	26	0.0705339
23	27	0.0624366
23	28	0.0687031
23	29	0.086879
23	30	0.0759706
23	31	0.0834916
23	32	0.0860075
23	33	0.0863076
23	4	0.0870471
23	43	0.101068
23	5	0.10379
23	7	0.0912595
23	8	0.139147
24	19	0.121684
24	2	0.0992259
24	20	0.101888
24	21	0.109342
24	22	0.0813566
24	23	0.0953138
24	24	0.5
24	25	0.00586828
24	26	0.0788436
24	27	0.0717166
24	28	0.0704304
24	29	0.0998841
24	30	0.078429
24	31	0.0965677
24	32	0.099486
24	33	0.0972953
24	4	0.102133
24	43	0.109813
24	5	0.118498
24	7	0.11823
24	8	0.13941
25	19	0.00934457
25	2	0.00371906
25	20	0.0290705
25	21	0.0108617
25	22	-0.000364564
25	23	-0.0113427
25	24	0.00586828
25	25	0.5
25	26	0.0520576
25	27	-0.0138074
25	28	-0.0010387
25	29	0.0172259
25	30	0.0438197
25	31	-0.00226372
25	32	0.000376577
25	33	0.000393967
25	4	-0.00321471
25	43	0.0222899
25	5	0.0178347
25	7	0.0154462
25	8	0.056212
26	19	0.0785438
26	2	0.0829559
26	20	0.0980392
26	21	0.0814024
26	22	0.0658961
26	23	0.0705339
26	24	0.0788436
26	25	0.0520576
26	26	0.5
26	27	0.0554446
26	28	0.0663137
26	29	0.0907137
26	30	0.106585
26	31	0.0738569
26	32	0.0765331
26	33	0.0769177
26	4	0.0765096
26	43	0.096013
26	5	0.0948491
26	7	0.0910642
26	8	0.118338
27	19	0.0792126
27	2	0.0693036
27	20	0.082697
27	21	0.074231
27	22	0.0977485
27	23	0.0624366
27	24	0.0717166
27	25	-0.0138074
27	26	0.0554446
27	27	0.5
27	28	0.0523017
27	29	0.0663283
27	30	0.0631089
27	31	0.0644785
27	32	0.0685132
27	33	0.0634236
27	4	0.0717799
27	43	0.0926568
27	5	0.0933141
27	7	0.074715
27	8	0.109019
28	19	0.0861317
28	2	0.0780986
28	20	0.101764
28	21	0.0796016
28	22	0.0592585
28	23	0.0687031
28	24	0.0704304
28	25	-0.0010387
28	26	0.0663137
28	27	0.0523017
28	28	0.5
28	29	0.0850948
28	30	0.0700014
28	31	0.070837
28	32	0.0803166
28	33	0.0744688
28	4	0.0655156
28	43	0.0916048
28	5	0.0896833
28	7	0.0757025
28	8	0.114822
29	19	0.102443
29	2	0.101668
29	20	0.10534
29	21	0.104404
29	22	0.0806606
29	23	0.086879
29	24	0.0998841
29	25	0.0172259
29	26	0.0907137
29	27	0.0663283
29	28	0.0850948
29	29	0.5
29	30	0.0935967
29	31	0.0956163
29	32	0.0897203
29	33	0.0983853
29	4	0.095265
29	43	0.104384
29	5	0.105757
29	7	0.100467
29	8	0.136865
30	19	0.0865156
30	2	0.0915443
30	20	0.104479
30	21	0.0777764
30	22	0.0684457
30	23	0.0759706
30	24	0.078429
30	25	0.0438197
30	26	0.106585
30	27	0.0631089
30	28	0.0700014
30	29	0.0935967
30	30	0.5
30	31	0.0744285
30	32	0.0841641
30	33	0.0792425
30	4	0.0797766
30	43	0.0912518
30	5	0.100826
30	7	0.0926241
30	8	0.121484
31	19	0.10196
31	2	0.0961923
31	20	0.0972819
31	21	0.0963065
31	22	0.071362
31	23	0.0834916
31	24	0.0965677
31	25	-0.00226372
31	26	0.0738569
31	27	0.0644785
31	28	0.070837
31	29	0.0956163
31	30	0.0744285
31	31	0.5
31	32	0.115237
31	33	0.119226
31	4	0.088655
31	43	0.103408
31	5	0.104518
31	7	0.0970306
31	8	0.127133
32	19	0.106728
32	2	0.0932485
32	20	0.0903192
32	21	0.102815
32	22	0.0687095
32	23	0.0860075
32	24	0.099486
32	25	0.000376577
32	26	0.0765331
32	27	0.0685132
32	28	0.0803166
32	29	0.0897203
32	30	0.0841641
32	31	0.115237
32	32	0.5
32	33	0.106506
32	4	0.0907932
32	43	0.106572
32	5	0.106987
32	7	0.101712
32	8	0.13564
33	19	0.109289
33	2	0.0972243
33	20	0.0969823
33	21	0.102372
33	22	0.0744932
33	23	0.0863076
33	24	0.0972953
33	25	0.000393967
33	26	0.0769177
33	27	0.0634236
33	28	0.0744688
33	29	0.0983853
33	30	0.0792425
33	31	0.119226
33	32	0.106506
33	33	0.5
33	4	0.093581
33	43	0.110344
33	5	0.104658
33	7	0.102482
33	8	0.131527
4	19	0.107994
4	2	0.096727
4	20	0.0909758
4	21	0.100601
4	22	0.0680838
4	23	0.0870471
4	24	0.102133
4	25	-0.00321471
4	26	0.0765096
4	27	0.0717799
4	28	0.0655156
4	29	0.095265
4	30	0.0797766
4	31	0.088655
4	32	0.0907932
4	33	0.093581
4	4	0.5
4	43	0.104493
4	5	0.123127
4	7	0.165303
4	8	0.13235
43	19	0.116204
43	2	0.11096
43	20	0.11277
43	21	0.11107
43	22	0.0955549
43	23	0.101068
43	24	0.109813
43	25	0.0222899
43	26	0.096013
43	27	0.0926568
43	28	0.0916048
43	29	0.104384
43	30	0.0912518
43	31	0.103408
43	32	0.106572
43	33	0.110344
43	4	0.104493
43	43	0.5
43	5	0.119497
43	7	0.108138
43	8	0.146225
5	19	0.120439
5	2	0.107936
5	20	0.108938
5	21	0.113487
5	22	0.0946582
5	23	0.10379
5	24	0.118498
5	25	0.0178347
5	26	0.0948491
5	27	0.0933141
5	28	0.0896833
5	29	0.105757
5	30	0.100826
5	31	0.104518
5	32	0.106987
5	33	0.104658
5	4	0.123127
5	43	0.119497
5	5	0.5
5	7	0.124171
5	8	0.145025
7	19	0.114837
7	2	0.0961967
7	20	0.105704
7	21	0.107381
7	22	0.0773731
7	23	0.0912595
7	24	0.11823
7	25	0.0154462
7	26	0.0910642
7	27	0.074715
7	28	0.0757025
7	29	0.100467
7	30	0.0926241
7	31	0.0970306
7	32	0.101712
7	33	0.102482
7	4	0.165303
7	43	0.108138
7	5	0.124171
7	7	0.5
7	8	0.136723
8	19	0.14258
8	2	0.244566
8	20	0.131177
8	21	0.142086
8	22	0.119841
8	23	0.139147
8	24	0.13941
8	25	0.056212
8	26	0.118338
8	27	0.109019
8	28	0.114822
8	29	0.136865
8	30	0.121484
8	31	0.127133
8	32	0.13564
8	33	0.131527
8	4	0.13235
8	43	0.146225
8	5	0.145025
8	7	0.136723
8	8	0.5

## Sheet: 1st_degree_relative
INDV1	INDV2	RELATEDNESS_Ф
2	8	0.244566
