# Supplementary material for: Homogeneity of Arabian Peninsula dromedary camel populations with signals of geographic distinction based on whole genome sequence data
Source: Sci Rep. 2022 Jan 7;12:130. doi: 10.1038/s41598-021-04087-w (PMC8741945; doi:10.1038/s41598-021-04087-w)
Supplement: Supplementary file 4 — Supplementary Table S3. [file 41598_2021_4087_MOESM4_ESM.xlsx]

## Sheet: Sheet1
TableS3: cross-validation errors of the admxiture runs for datasets 1 (A) and 2 (B)
A)
CV	error	(K=1): 0.82066
CV	error	(K=2): 0.55882
CV	error	(K=3): 0.73331
CV	error	(K=4): 0.71118
CV	error	(K=5): 1.08276
CV	error	(K=6): 1.11918
CV	error	(K=7): 1.24471
CV	error	(K=8): 1.21792
CV	error	(K=9): 1.49669
CV	error	(K=10): 1.62593
CV	error	(K=11): 1.70913
CV	error	(K=12): 1.79349
CV	error	(K=13): 1.86719
B)
CV	error	(K=1): 0.63710
CV	error	(K=2): 0.93630
CV	error	(K=3): 1.33033
CV	error	(K=4): 1.41812
CV	error	(K=5): 1.61930
CV	error	(K=6): 2.04678
CV	error	(K=7): 2.01981
CV	error	(K=8): 2.42109
CV	error	(K=9): 2.67973
CV	error	(K=10): 2.70380
