# Supplementary material for: Homogeneity of Arabian Peninsula dromedary camel populations with signals of geographic distinction based on whole genome sequence data
Source: Sci Rep. 2022 Jan 7;12:130. doi: 10.1038/s41598-021-04087-w (PMC8741945; doi:10.1038/s41598-021-04087-w)
Supplement: Supplementary file 5 — Supplementary Table S4. [file 41598_2021_4087_MOESM5_ESM.xls]

## Sheet: TableS5
TableS4: Mann-Whitney U test P-value of the alpha diversity profile between the different populations in dataset 1.
populations	q0_p_value	q1_p_value	q2_p_value	q3_p_value	q4_p_value
Arabian Peninsula dromedary_vs_iran_dromedary	0.906453	0.835963	0.835963	0.792523	0.835963
Dromedary_vs_Bactrian	0.627351	0.0468366	0.0193157	0.0193157	0.0160707
iran_bactrain_vs_Kazakhstan dromedary	0.982029	0.906453	0.959834	0.950919	0.906453
