# Supplementary material for: Homogeneity of Arabian Peninsula dromedary camel populations with signals of geographic distinction based on whole genome sequence data
Source: Sci Rep. 2022 Jan 7;12:130. doi: 10.1038/s41598-021-04087-w (PMC8741945; doi:10.1038/s41598-021-04087-w)
Supplement: Supplementary file 6 — Supplementary Table S5. [file 41598_2021_4087_MOESM6_ESM.xls]

## Sheet: Sheet1
Table S5: Mann-Whitney U test P-values for all autosomes upon comparing alpha diversity between dromedarya and Bactrian camel populations
	mean alpha diversity in Bactrian					mean alpha diversity in Dromedary					Mann Whitney U test P-value (Bactrian greater than dromedaries)					Mann Whitney U test P-value (Dromedaries greater than Bactrian)
CHR	mean_bac_q0	mean_bac_q1	mean_bac_q2	mean_bac_q3	mean_bac_q4	mean_drom_q0	mean_drom_q1	mean_drom_q2	mean_drom_q3	mean_drom_q4	q0_P_value	q1_P_value	q2_P_value	q3_P_value	q4_P_value	q0_P_value	q1_P_value	q2_P_value	q3_P_value	q4_P_value
NC_044511.1	13642.5	6752.18	3980.76	2851.11	2295.16	13276.4	5641.26	3237.44	2316.72	1869.92	5.91422e-07	5.39816e-10	2.42917e-08	2.88262e-06	2.79528e-05	0.999999	1	1	0.999998	0.999977
NC_044512.1	12418.5	7032.3	4691.71	3484.75	2739.33	12120	5813.88	3549.33	2418.34	1795.56	5.75217e-07	5.39816e-10	5.39816e-10	5.39816e-10	5.39816e-10	1	1	1	1	1
NC_044513.1	12776	7001.63	4270.07	2976.13	2274.12	12429.2	5598.71	3074.64	2029.93	1508.58	6.04484e-07	5.39816e-10	5.39816e-10	5.39816e-10	5.39816e-10	0.999999	1	1	1	1
NC_044514.1	11130.6	5456.28	2681.27	1557.13	1121.44	10904.5	4841.87	2467.47	1529.87	1150.76	5.96618e-07	3.77871e-09	0.0147558	0.298674	0.569799	0.999999	1	0.986483	0.712372	0.442798
NC_044515.1	11324	6322.68	3766.93	2488.06	1853.78	11048.9	5348.01	3011.4	1925.02	1409.35	5.88838e-07	3.77871e-09	1.02565e-08	7.50344e-08	2.00812e-07	1	1	1	1	1
NC_044516.1	15249.8	7730.97	4420.8	3017.7	2301.11	14733.3	6453.64	3629.7	2497.1	1941.72	6.08008e-07	5.39816e-10	5.39816e-10	5.39816e-10	2.28018e-06	0.999999	1	1	1	0.999998
NC_044517.1	10262.3	4583.06	2662.87	1844.83	1392.9	10040.4	4002.19	2071.29	1274.74	895.159	6.14216e-07	2.72607e-07	1.07963e-09	5.39816e-10	5.39816e-10	0.999999	1	1	1	1
NC_044518.1	7845.25	3832.11	2162.52	1450.48	1107.35	7666.44	3178.46	1620.5	1028.45	766.268	3.7003e-06	1.61945e-08	7.50344e-08	7.50344e-08	7.50344e-08	0.999997	1	1	1	1
NC_044519.1	17967.9	10540.1	5500.25	3177.48	2194.9	17214	7993.92	4077.9	2479.21	1776.05	6.11549e-07	5.39816e-10	5.39816e-10	5.39816e-10	5.39816e-10	0.999999	1	1	1	1
NC_044520.1	11983.8	5139.47	2258.24	1354.36	1021.06	11568	4468.94	2151.91	1372.02	1057.19	4.0172e-06	1.29761e-05	0.00382021	0.225616	0.480876	0.999997	0.999989	0.996569	0.783952	0.531853
NC_044521.1	11649.5	5547.84	2984.13	2043.71	1650.41	11328.5	4636.94	2443.88	1678.07	1338.8	6.94537e-07	1.07963e-09	1.07963e-09	2.15926e-09	1.07963e-09	0.999999	1	1	1	1
NC_044522.1	12238.5	6397.09	3488.32	2361	1866.26	11882.2	4984.21	2469.75	1566.18	1168.15	6.00977e-07	5.39816e-10	5.39816e-10	5.39816e-10	5.39816e-10	0.999999	1	1	1	1
NC_044523.1	13556	6557.9	3052.47	1867.79	1429.08	12936.9	4964.01	2228.73	1370.76	1028.54	5.66007e-07	5.39816e-10	5.39816e-10	5.39816e-10	5.39816e-10	1	1	1	1	1
NC_044524.1	6317	3353.14	1905.21	1278.97	989.537	6174.24	2710.72	1394.08	942.262	752.381	4.00559e-07	5.39816e-10	5.39816e-10	5.39816e-10	5.39816e-10	1	1	1	1	1
NC_044525.1	7421.75	3504.11	1877.81	1286.71	1043.48	7272	3295.28	2033.52	1555.76	1328.05	1.17368e-06	0.000488063	0.973675	0.999723	0.99996	0.999999	0.999575	0.0284578	0.000320478	4.79227e-05
NC_044526.1	16674.4	9092.15	4739.97	2929.33	2087.52	16024.6	6783.66	3337.98	2063.24	1485.18	6.02729e-07	5.39816e-10	5.39816e-10	5.39816e-10	5.39816e-10	0.999999	1	1	1	1
NC_044527.1	9676	4364.71	2332.97	1652.76	1358.98	9372.92	3505.34	1845.22	1315.06	1085.18	5.66839e-07	5.39816e-10	5.39816e-10	2.15926e-09	2.72607e-07	1	1	1	1	1
NC_044528.1	7276.75	3289.59	1162.83	568.316	389.187	7122.04	2403.3	690.475	345.662	248.664	5.89698e-07	5.39816e-10	5.39816e-10	5.39816e-10	5.39816e-10	0.999999	1	1	1	1
NC_044529.1	8009.75	3002.88	1164.78	724.568	564.239	7572.88	1967.3	750.291	455.766	334.177	1.35027e-06	1.07963e-09	5.39816e-10	5.39816e-10	1.07963e-09	0.999999	1	1	1	1
NC_044530.1	9241.83	4118.67	2237.88	1573.52	1276.55	9046.2	4102.24	2034.27	1167.02	801.046	7.18906e-07	0.569799	0.000729384	2.00812e-07	1.4683e-07	0.999999	0.442798	0.999361	1	1
NC_044531.1	9266	5091.7	2864.39	1984.21	1602.76	8913.64	3369.22	1570.57	1005.58	774.82	3.30443e-06	6.47779e-09	1.61945e-08	1.61945e-08	2.42917e-08	0.999997	1	1	1	1
NC_044532.1	9329.75	4648.32	1760.35	959.945	706.302	9012.92	3649.38	1378.14	798.618	605.413	5.97488e-07	1.05264e-07	0.000110769	0.000206248	0.000277335	0.999999	1	0.999906	0.999823	0.999761
NC_044533.1	4737.5	2675.32	1726.66	1303.52	1086.36	4666.36	2288.07	1401.44	1022.5	823.23	5.79445e-07	1.07963e-09	1.07963e-09	1.02565e-08	6.47779e-09	1	1	1	1	1
NC_044534.1	2631	1131.26	609.184	446.64	381.873	2585.6	1140.58	722.878	576.153	507.523	3.94385e-07	0.886362	1	1	1	1	0.120045	2.72607e-07	1.4683e-07	1.4683e-07
NC_044535.1	4907.25	2565.19	1653.91	1222.08	954.254	4819.24	1795.65	775.582	404.959	280.445	5.48768e-07	5.39816e-10	5.39816e-10	5.39816e-10	1.07963e-09	1	1	1	1	1
NC_044536.1	3547.75	1651.59	824.043	499.591	356.459	3477.56	1457.15	728.124	471.741	361.457	4.41363e-07	3.77871e-09	1.79165e-06	0.133589	0.557202	1	1	0.999999	0.873305	0.45545
NC_044537.1	4307	2386.69	1433.28	999.991	781.556	4143.56	1797.53	955.98	636.952	492.325	8.3715e-07	5.39816e-10	1.07963e-09	2.15926e-09	1.07963e-09	0.999999	1	1	1	1
NC_044538.1	2919	1592.18	717.898	391.821	282.111	2874.36	1342.82	477.22	244.28	177.336	5.28823e-07	5.39816e-10	3.61677e-08	1.4683e-07	1.4683e-07	1	1	1	1	1
NC_044539.1	2640	1475.28	973.292	742.482	615.251	2598	1245.44	772.503	578.415	481.521	3.97462e-07	5.39816e-10	5.39816e-10	1.4683e-07	2.72607e-07	1	1	1	1	1
NC_044540.1	2739.75	1479.73	973.897	720.173	564.241	2702.72	1248.55	841.084	687.051	607.8	4.34661e-07	5.39816e-10	5.39816e-10	0.0243241	0.997802	1	1	1	0.977552	0.00246262
NC_044541.1	2389.83	1375.35	772.908	474.686	345.255	2358.64	1154.96	569.905	331.719	241.379	9.99892e-07	5.39816e-10	5.39816e-10	5.39816e-10	5.39816e-10	0.999999	1	1	1	1
NC_044542.1	6367.25	3512.72	1681.71	877.053	584.932	6118.28	3039.77	1673	1067.53	793.251	5.81143e-07	5.39816e-10	0.744331	0.999441	0.999932	1	1	0.266119	0.00063926	7.9909e-05
NC_044543.1	4081	1839.83	872.37	543.554	408.231	3983.4	1381.96	488.92	256.101	182.747	6.88554e-07	5.23622e-08	1.05264e-07	1.05264e-07	1.05264e-07	0.999999	1	1	1	1
NC_044544.1	4813	2283.74	1236.06	879.156	729.558	4658.16	2103.75	1291.65	986.47	840.001	1.91638e-06	0.000206248	0.819865	0.982483	0.986483	0.999998	0.999823	0.188753	0.0190505	0.0147558
NC_044545.1	3637.5	1978.67	1327.66	1019.35	847.128	3591.52	1704.75	931.337	557.743	396.093	5.00426e-07	1.07963e-09	7.50344e-08	1.4683e-07	1.4683e-07	1	1	1	1	1
NC_044546.1	589.25	344.609	241.809	195.773	171.357	587.92	276.418	164.256	120.067	99.1096	0.162023	1.05264e-07	5.39816e-10	5.39816e-10	5.39816e-10	0.846042	1	1	1	1
