# Supplementary material for: Homogeneity of Arabian Peninsula dromedary camel populations with signals of geographic distinction based on whole genome sequence data
Source: Sci Rep. 2022 Jan 7;12:130. doi: 10.1038/s41598-021-04087-w (PMC8741945; doi:10.1038/s41598-021-04087-w)
Supplement: Supplementary file 7 — Supplementary Table S6. [file 41598_2021_4087_MOESM7_ESM.xls]

## Sheet: AP_population_wise_wilcox_pvalu
Table S6: Mann-Whitney U test P-values for the different Arabian Peninsula dromedary populations pairwise comparisons. Population labels: 1 = Omani, 2= Magaheem, 3= Sofor, 4= Shaul, 5= Wodeh, 6= Hurra, 8= Hadana, 9= Awarik, 10= Awadi, 11=Sahili
population_A	population_B	q0_P_value	q1_P_value	q2_P_value	q3_P_value	q4_P_value
1	1	1	1	1	1	1
1	2	0.968755	0.897591	0.879904	0.906453	0.862276
1	3	0.991014	0.924213	0.942009	0.835963	0.844715
1	4	1	0.924213	0.915328	0.758216	0.715991
1	5	0.986606	0.968755	1	0.986606	0.977679
1	6	0.977679	0.968755	0.959834	1	0.959834
1	8	0.977679	0.977679	0.977679	0.853487	0.783906
1	9	0.933107	0.977679	0.959834	0.968755	0.933107
1	10	0.959834	0.959834	0.906453	0.915328	0.853487
1	11	0.959834	0.959834	0.871082	0.906453	0.986606
2	1	0.968755	0.897591	0.879904	0.906453	0.862276
2	2	1	1	1	1	1
2	3	0.995535	0.915328	0.915328	0.853487	0.741232
2	4	0.933107	0.871082	0.749709	0.758216	0.707644
2	5	0.973047	0.968755	0.88874	0.844715	0.81852
2	6	0.950919	0.995535	0.986606	0.977679	0.933107
2	8	0.968755	0.906453	0.897591	0.792523	0.732786
2	9	0.924213	0.871082	0.933107	0.897591	0.959834
2	10	0.986606	0.950919	0.853487	0.88874	0.766751
2	11	0.968755	0.995535	0.942009	0.933107	0.995535
3	1	0.991014	0.924213	0.942009	0.835963	0.844715
3	2	0.995535	0.915328	0.915328	0.853487	0.741232
3	3	1	1	1	1	1
3	4	0.964068	0.995535	0.906453	0.933107	0.942009
3	5	0.986606	0.897591	0.977679	0.933107	0.915328
3	6	0.986606	0.933107	0.879904	0.862276	0.853487
3	8	0.986606	0.986606	0.986606	0.933107	0.924213
3	9	0.933107	0.986606	0.959834	0.879904	0.88874
3	10	0.968755	0.950919	0.986606	0.986606	0.986606
3	11	0.977679	0.924213	0.844715	0.809831	0.766751
4	1	1	0.924213	0.915328	0.758216	0.715991
4	2	0.933107	0.871082	0.749709	0.758216	0.707644
4	3	0.964068	0.995535	0.906453	0.933107	0.942009
4	4	1	1	1	1	1
4	5	0.968755	0.924213	0.897591	0.879904	0.81852
4	6	0.950919	0.88874	0.853487	0.775315	0.758216
4	8	0.995535	0.897591	0.897591	1	0.950919
4	9	1	0.959834	0.853487	0.844715	0.801165
4	10	0.933107	0.942009	0.915328	0.906453	0.906453
4	11	0.950919	0.871082	0.792523	0.758216	0.658314
5	1	0.986606	0.968755	1	0.986606	0.977679
5	2	0.973047	0.968755	0.88874	0.844715	0.81852
5	3	0.986606	0.897591	0.977679	0.933107	0.915328
5	4	0.968755	0.924213	0.897591	0.879904	0.81852
5	5	1	1	1	1	1
5	6	0.977679	0.977679	0.88874	0.906453	0.915328
5	8	0.982029	0.915328	0.942009	0.915328	0.88874
5	9	0.924213	0.950919	0.977679	0.986606	0.977679
5	10	0.968755	0.959834	0.933107	0.924213	0.853487
5	11	0.986606	0.968755	0.942009	0.88874	0.915328
6	1	0.977679	0.968755	0.959834	1	0.959834
6	2	0.950919	0.995535	0.986606	0.977679	0.933107
6	3	0.986606	0.933107	0.879904	0.862276	0.853487
6	4	0.950919	0.88874	0.853487	0.775315	0.758216
6	5	0.977679	0.977679	0.88874	0.906453	0.915328
6	6	1	1	1	1	1
6	8	0.977679	0.906453	0.906453	0.766751	0.749709
6	9	0.950919	0.906453	0.915328	1	0.995535
6	10	0.942009	0.950919	0.853487	0.879904	0.81852
6	11	0.986606	0.968755	0.986606	0.933107	0.995535
8	1	0.977679	0.977679	0.977679	0.853487	0.783906
8	2	0.968755	0.906453	0.897591	0.792523	0.732786
8	3	0.986606	0.986606	0.986606	0.933107	0.924213
8	4	0.995535	0.897591	0.897591	1	0.950919
8	5	0.982029	0.915328	0.942009	0.915328	0.88874
8	6	0.977679	0.906453	0.906453	0.766751	0.749709
8	8	1	1	1	1	1
8	9	0.968755	0.995535	0.968755	0.827231	0.853487
8	10	0.964068	0.986606	1	0.968755	0.924213
8	11	0.986606	0.933107	0.862276	0.766751	0.724373
9	1	0.933107	0.977679	0.959834	0.968755	0.933107
9	2	0.924213	0.871082	0.933107	0.897591	0.959834
9	3	0.933107	0.986606	0.959834	0.879904	0.88874
9	4	1	0.959834	0.853487	0.844715	0.801165
9	5	0.924213	0.950919	0.977679	0.986606	0.977679
9	6	0.950919	0.906453	0.915328	1	0.995535
9	8	0.968755	0.995535	0.968755	0.827231	0.853487
9	9	1	1	1	1	1
9	10	0.933107	0.977679	0.924213	0.915328	0.897591
9	11	0.919264	0.950919	0.897591	0.942009	0.924213
10	1	0.959834	0.959834	0.906453	0.915328	0.853487
10	2	0.986606	0.950919	0.853487	0.88874	0.766751
10	3	0.968755	0.950919	0.986606	0.986606	0.986606
10	4	0.933107	0.942009	0.915328	0.906453	0.906453
10	5	0.968755	0.959834	0.933107	0.924213	0.853487
10	6	0.942009	0.950919	0.853487	0.879904	0.81852
10	8	0.964068	0.986606	1	0.968755	0.924213
10	9	0.933107	0.977679	0.924213	0.915328	0.897591
10	10	1	1	1	1	1
10	11	0.968755	0.924213	0.879904	0.871082	0.792523
11	1	0.959834	0.959834	0.871082	0.906453	0.986606
11	2	0.968755	0.995535	0.942009	0.933107	0.995535
11	3	0.977679	0.924213	0.844715	0.809831	0.766751
11	4	0.950919	0.871082	0.792523	0.758216	0.658314
11	5	0.986606	0.968755	0.942009	0.88874	0.915328
11	6	0.986606	0.968755	0.986606	0.933107	0.995535
11	8	0.986606	0.933107	0.862276	0.766751	0.724373
11	9	0.919264	0.950919	0.897591	0.942009	0.924213
11	10	0.968755	0.924213	0.879904	0.871082	0.792523
11	11	1	1	1	1	1
