# Supplementary material for: Homogeneity of Arabian Peninsula dromedary camel populations with signals of geographic distinction based on whole genome sequence data
Source: Sci Rep. 2022 Jan 7;12:130. doi: 10.1038/s41598-021-04087-w (PMC8741945; doi:10.1038/s41598-021-04087-w)
Supplement: Supplementary file 8 — Supplementary Table S7. [file 41598_2021_4087_MOESM8_ESM.xlsx]

## Sheet: Sheet1
TablsS7: The beta diversity and similarity indices at diversity orders (q = 0 - 4) for the different population comparisons in dataset 1. Pop_1: arabian Peninsula dromedaries. Pop_2: dromedaries from Iran, pop_3: Bactrian from Iran, pop_4: Bactrian from Kazakhstan
	q= 0					q = 1					q = 2					q = 3					q = 4
populations comparisons	Beta	similarity_cq	similarity_uq	similarity_sq	similarity_vq	Beta	similarity_cq	similarity_uq	similarity_sq	similarity_vq	Beta	similarity_cq	similarity_uq	similarity_sq	similarity_vq	Beta	similarity_cq	similarity_uq	similarity_sq	similarity_vq	Beta	similarity_cq	similarity_uq	similarity_sq	similarity_vq
Pop_1_vs_Pop_2	1.0183	0.981698	0.964199	0.964199	0.981698	1.10435	0.859851	0.859851	0.818519	0.895647	1.1598	0.742346	0.840197	0.742346	0.840197	1.19887	0.639931	0.845966	0.695725	0.801133	1.22402	0.559647	0.863375	0.668367	0.775981
Pop_3_vs_Pop_4	1.00053	0.999467	0.998936	0.998936	0.999467	1.00415	0.994036	0.994036	0.991773	0.995846	1.00555	0.989022	0.994449	0.989022	0.994449	1.00771	0.980052	0.994808	0.984891	0.992292	1.01066	0.96592	0.995251	0.979431	0.989337
Mean	1.00942	0.990582	0.981568	0.981568	0.990582	1.05425	0.926944	0.926944	0.905146	0.945746	1.08268	0.865684	0.917323	0.865684	0.917323	1.10329	0.809992	0.920387	0.840308	0.896712	1.11734	0.762783	0.929313	0.823899	0.882659
SD	0.0125645	0.0125645	0.0245626	0.0245626	0.0125645	0.0708512	0.0948829	0.0948829	0.122509	0.0708512	0.109073	0.174427	0.109073	0.174427	0.109073	0.13517	0.240502	0.105247	0.204472	0.13517	0.150865	0.287279	0.0932503	0.219956	0.150865
Pop_1_vs_Pop_3	1.01428	0.985716	0.971946	0.971946	0.985716	1.26272	0.66426	0.66426	0.585658	0.737276	1.37583	0.458039	0.624166	0.458039	0.624166	1.43371	0.326593	0.644436	0.402884	0.566289	1.46521	0.238968	0.683729	0.37574	0.53479
Pop_1_vs_Pop_4	1.01422	0.985782	0.972073	0.972073	0.985782	1.25595	0.671925	0.671925	0.593996	0.744052	1.3668	0.467201	0.633197	0.467201	0.633197	1.42477	0.333937	0.653242	0.411053	0.575233	1.45617	0.245729	0.692373	0.38402	0.543826
Mean	1.01425	0.985749	0.97201	0.97201	0.985749	1.25934	0.668092	0.668092	0.589827	0.740664	1.37132	0.46262	0.628681	0.46262	0.628681	1.42924	0.330265	0.648839	0.406969	0.570761	1.46069	0.242349	0.688051	0.37988	0.539308
SD	4.696e-05	4.696e-05	9.01245e-05	9.01245e-05	4.696e-05	0.00479171	0.0054202	0.0054202	0.00589597	0.00479171	0.00638632	0.00647792	0.00638632	0.00647792	0.00638632	0.0063247	0.00519333	0.00622707	0.00577645	0.0063247	0.00638922	0.00478129	0.00611246	0.00585434	0.00638922
Pop_2_vs_Pop_3	1.01255	0.987454	0.97538	0.97538	0.987454	1.21243	0.72744	0.72744	0.662127	0.787569	1.2903	0.575391	0.709699	0.575391	0.709699	1.33148	0.476204	0.728911	0.538846	0.668522	1.35779	0.406317	0.755014	0.51809	0.64221
Pop_2_vs_Pop_4	1.01251	0.987489	0.975446	0.975446	0.987489	1.20635	0.734338	0.734338	0.669673	0.79365	1.28188	0.584138	0.718117	0.584138	0.718117	1.32251	0.484383	0.737589	0.547542	0.677488	1.34883	0.413303	0.76359	0.526416	0.651169
Mean	1.01253	0.987472	0.975413	0.975413	0.987472	1.20939	0.730889	0.730889	0.6659	0.790609	1.28609	0.579764	0.713908	0.579764	0.713908	1.327	0.480293	0.73325	0.543194	0.673005	1.35331	0.40981	0.759302	0.522253	0.646689
SD	2.521e-05	2.521e-05	4.71188e-05	4.71188e-05	2.521e-05	0.0043001	0.00487829	0.00487829	0.00533588	0.0043001	0.00595296	0.00618444	0.00595296	0.00618444	0.00595296	0.00633982	0.00578385	0.00613601	0.00614875	0.00633982	0.00633486	0.00494008	0.00606421	0.00588718	0.00633486

## Sheet: Sheet2
populations	Beta	similarity_cq	similarity_uq	similarity_sq	similarity_vq	Beta	similarity_cq	similarity_uq	similarity_sq	similarity_vq	Beta	similarity_cq	similarity_uq	similarity_sq	similarity_vq	Beta	similarity_cq	similarity_uq	similarity_sq	similarity_vq	Beta	similarity_cq	similarity_uq	similarity_sq	similarity_vq
Pop_1_vs_Pop2	1.0183	0.981698	0.964199	0.964199	0.981698	1.10435	0.859851	0.859851	0.818519	0.895647	1.1598	0.742346	0.840197	0.742346	0.840197	1.19887	0.639931	0.845966	0.695725	0.801133	1.22402	0.559647	0.863375	0.668367	0.775981
Pop_1_vs_Pop3	1.01428	0.985716	0.971946	0.971946	0.985716	1.26272	0.66426	0.66426	0.585658	0.737276	1.37583	0.458039	0.624166	0.458039	0.624166	1.43371	0.326593	0.644436	0.402884	0.566289	1.46521	0.238968	0.683729	0.37574	0.53479
Pop_1_vs_Pop4	1.01422	0.985782	0.972073	0.972073	0.985782	1.25595	0.671925	0.671925	0.593996	0.744052	1.3668	0.467201	0.633197	0.467201	0.633197	1.42477	0.333937	0.653242	0.411053	0.575233	1.45617	0.245729	0.692373	0.38402	0.543826
Pop_2_vs_Pop3	1.01255	0.987454	0.97538	0.97538	0.987454	1.21243	0.72744	0.72744	0.662127	0.787569	1.2903	0.575391	0.709699	0.575391	0.709699	1.33148	0.476204	0.728911	0.538846	0.668522	1.35779	0.406317	0.755014	0.51809	0.64221
Pop_2_vs_Pop4	1.01251	0.987489	0.975446	0.975446	0.987489	1.20635	0.734338	0.734338	0.669673	0.79365	1.28188	0.584138	0.718117	0.584138	0.718117	1.32251	0.484383	0.737589	0.547542	0.677488	1.34883	0.413303	0.76359	0.526416	0.651169
Pop_3_vs_Pop4	1.00053	0.999467	0.998936	0.998936	0.999467	1.00415	0.994036	0.994036	0.991773	0.995846	1.00555	0.989022	0.994449	0.989022	0.994449	1.00771	0.980052	0.994808	0.984891	0.992292	1.01066	0.96592	0.995251	0.979431	0.989337
