# Supplementary material for: Homogeneity of Arabian Peninsula dromedary camel populations with signals of geographic distinction based on whole genome sequence data
Source: Sci Rep. 2022 Jan 7;12:130. doi: 10.1038/s41598-021-04087-w (PMC8741945; doi:10.1038/s41598-021-04087-w)
Supplement: Supplementary file 9 — Supplementary Table S8. [file 41598_2021_4087_MOESM9_ESM.xlsx]

## Sheet: Sheet1
Table S8: Beta diversity and similarity indices at diversity orders q = 0 to 4 for the Arabian Peninsula dromedary populations pairwise comparisons. Population labels: 1 = Omani, 2= Magaheem, 3= Sofor, 4= Shaul, 5= Wodeh, 6= Hurra, 8= Hadana, 9= Awarik, 10= Awadi, 11=Sahili
		q=0					q = 1					q = 2					q = 3					q = 4
population_A	population_B	Beta	similarity_cq	similarity_uq	similarity_sq	similarity_vq	Beta	similarity_cq	similarity_uq	similarity_sq	similarity_vq	Beta	similarity_cq	similarity_uq	similarity_sq	similarity_vq	Beta	similarity_cq	similarity_uq	similarity_sq	similarity_vq	Beta	similarity_cq	similarity_uq	similarity_sq	similarity_vq
Pop_1	Pop_1	1.00821	0.991794	0.983907	0.983907	0.991794	1.01739	0.975376	0.975376	0.966492	0.98261	1.01604	0.969205	0.983957	0.969205	0.983957	1.01485	0.963543	0.989801	0.971917	0.985147	1.01525	0.955295	0.992814	0.971932	0.984749
Pop_1	Pop_2	1.01735	0.982648	0.966011	0.966011	0.982648	1.03564	0.94956	0.94956	0.9314	0.964357	1.03229	0.938026	0.967707	0.938026	0.967707	1.03109	0.92324	0.978702	0.940977	0.968912	1.03295	0.900607	0.984816	0.938335	0.967045
Pop_1	Pop_3	1.01682	0.983181	0.967029	0.967029	0.983181	1.03497	0.950482	0.950482	0.932613	0.965031	1.02982	0.942561	0.970177	0.942561	0.970177	1.02761	0.93153	0.981113	0.94742	0.972386	1.02931	0.912321	0.986405	0.945426	0.970693
Pop_1	Pop_4	1.01825	0.98175	0.964292	0.964292	0.98175	1.03686	0.947885	0.947885	0.929181	0.963142	1.03399	0.93535	0.966012	0.93535	0.966012	1.03423	0.91867	0.976161	0.936751	0.965766	1.03704	0.896657	0.98185	0.933739	0.962958
Pop_1	Pop_5	1.01807	0.981934	0.964656	0.964656	0.981934	1.03502	0.950412	0.950412	0.932521	0.96498	1.03207	0.938527	0.967926	0.938527	0.967926	1.03194	0.922832	0.97793	0.940276	0.968064	1.0345	0.901861	0.983404	0.937544	0.965496
Pop_1	Pop_6	1.01758	0.982418	0.965583	0.965583	0.982418	1.03651	0.948362	0.948362	0.929812	0.963488	1.03307	0.936587	0.966935	0.936587	0.966935	1.03123	0.92266	0.978635	0.940583	0.968772	1.03206	0.902527	0.985311	0.93975	0.967945
Pop_1	Pop_8	1.0182	0.981797	0.964426	0.964426	0.981797	1.03792	0.946415	0.946415	0.927234	0.962076	1.03412	0.935011	0.965883	0.935011	0.965883	1.0334	0.920221	0.976809	0.938048	0.966604	1.03573	0.899614	0.982674	0.935764	0.964273
Pop_1	Pop_9	1.01972	0.980276	0.961505	0.961505	0.980276	1.03765	0.946796	0.946796	0.927737	0.962353	1.03229	0.937994	0.967713	0.937994	0.967713	1.02872	0.928136	0.980427	0.944962	0.971277	1.02884	0.910396	0.986974	0.94514	0.971155
Pop_1	Pop_10	1.018	0.982001	0.964788	0.964788	0.982001	1.0372	0.947399	0.947399	0.928523	0.962797	1.03476	0.933794	0.965242	0.933794	0.965242	1.03461	0.916744	0.976024	0.935493	0.965391	1.03717	0.893647	0.982125	0.932554	0.962834
Pop_1	Pop_11	1.0171	0.982895	0.966521	0.966521	0.982895	1.03519	0.950166	0.950166	0.932177	0.964811	1.02961	0.942936	0.970392	0.942936	0.970392	1.0271	0.932308	0.981524	0.948137	0.972905	1.0283	0.912803	0.987153	0.946421	0.971704
Pop_2	Pop_1	1.01735	0.982648	0.966011	0.966011	0.982648	1.03564	0.94956	0.94956	0.9314	0.964357	1.03229	0.938026	0.967707	0.938026	0.967707	1.03109	0.92324	0.978702	0.940977	0.968912	1.03295	0.900607	0.984816	0.938335	0.967045
Pop_2	Pop_2	1.01086	0.989137	0.978702	0.978702	0.989137	1.02151	0.969503	0.969503	0.958452	0.978487	1.01941	0.962544	0.980586	0.962544	0.980586	1.01915	0.952252	0.986932	0.963391	0.980848	1.02059	0.937058	0.990611	0.961171	0.979409
Pop_2	Pop_3	1.01702	0.982975	0.966637	0.966637	0.982975	1.03437	0.951334	0.951334	0.933766	0.965635	1.02877	0.944531	0.971225	0.944531	0.971225	1.02768	0.931263	0.981085	0.947237	0.972322	1.03075	0.907833	0.985797	0.942642	0.969255
Pop_2	Pop_4	1.01698	0.983016	0.966733	0.966733	0.983016	1.03442	0.951255	0.951255	0.933647	0.965585	1.03184	0.938963	0.968155	0.938963	0.968155	1.0326	0.920871	0.977503	0.938854	0.967402	1.03595	0.895627	0.982931	0.934197	0.964054
Pop_2	Pop_5	1.01662	0.98338	0.967421	0.967421	0.98338	1.03354	0.952485	0.952485	0.935303	0.966464	1.03089	0.940681	0.969113	0.940681	0.969113	1.03157	0.922729	0.978308	0.940421	0.968434	1.03522	0.896271	0.983542	0.934916	0.964776
Pop_2	Pop_6	1.01696	0.983044	0.96678	0.96678	0.983044	1.03427	0.951462	0.951462	0.933936	0.965728	1.03114	0.940139	0.968858	0.940139	0.968858	1.03073	0.923886	0.978977	0.941527	0.96927	1.03305	0.900004	0.984818	0.938041	0.966954
Pop_2	Pop_8	1.01746	0.982538	0.965835	0.965835	0.982538	1.0366	0.94825	0.94825	0.929678	0.963399	1.0315	0.939431	0.968495	0.939431	0.968495	1.03005	0.92567	0.979432	0.942873	0.96995	1.03237	0.903092	0.985021	0.939663	0.967627
Pop_2	Pop_9	1.01851	0.981495	0.963823	0.963823	0.981495	1.03718	0.947459	0.947459	0.928636	0.962822	1.03224	0.938146	0.967759	0.938146	0.967759	1.02914	0.927609	0.98009	0.944441	0.970863	1.0301	0.908145	0.986243	0.943306	0.969897
Pop_2	Pop_10	1.01737	0.982628	0.965991	0.965991	0.982628	1.03696	0.947741	0.947741	0.928979	0.963043	1.03244	0.937879	0.967556	0.937879	0.967556	1.03075	0.924281	0.97892	0.941721	0.969251	1.0327	0.901625	0.984942	0.93887	0.967305
Pop_2	Pop_11	1.0167	0.983302	0.967285	0.967285	0.983302	1.03379	0.952134	0.952134	0.934832	0.966213	1.02883	0.944349	0.971168	0.944349	0.971168	1.02758	0.930897	0.981213	0.947098	0.972417	1.03004	0.907436	0.986375	0.943109	0.969963
Pop_3	Pop_1	1.01682	0.983181	0.967029	0.967029	0.983181	1.03497	0.950482	0.950482	0.932613	0.965031	1.02982	0.942561	0.970177	0.942561	0.970177	1.02761	0.93153	0.981113	0.94742	0.972386	1.02931	0.912321	0.986405	0.945426	0.970693
Pop_3	Pop_2	1.01702	0.982975	0.966637	0.966637	0.982975	1.03437	0.951334	0.951334	0.933766	0.965635	1.02877	0.944531	0.971225	0.944531	0.971225	1.02768	0.931263	0.981085	0.947237	0.972322	1.03075	0.907833	0.985797	0.942642	0.969255
Pop_3	Pop_3	1.00829	0.991709	0.983741	0.983741	0.991709	1.01659	0.976497	0.976497	0.967993	0.983414	1.01286	0.975079	0.987143	0.975079	0.987143	1.0108	0.972623	0.992675	0.979124	0.989201	1.01086	0.965773	0.995129	0.979194	0.989137
Pop_3	Pop_4	1.01757	0.98243	0.965599	0.965599	0.98243	1.03539	0.9499	0.9499	0.931842	0.964608	1.03211	0.938579	0.967892	0.938579	0.967892	1.03221	0.921977	0.977756	0.939668	0.967791	1.03462	0.899552	0.983559	0.936639	0.965377
Pop_3	Pop_5	1.0163	0.983697	0.968039	0.968039	0.983697	1.03114	0.955831	0.955831	0.939794	0.96886	1.0253	0.951043	0.9747	0.951043	0.9747	1.02323	0.942368	0.984111	0.95576	0.976772	1.02465	0.926377	0.988545	0.954157	0.975355
Pop_3	Pop_6	1.01734	0.982659	0.966034	0.966034	0.982659	1.0351	0.950316	0.950316	0.932412	0.964899	1.03025	0.941823	0.96975	0.941823	0.96975	1.02874	0.928772	0.980338	0.945297	0.971261	1.03023	0.908371	0.986105	0.943296	0.969771
Pop_3	Pop_8	1.01749	0.982508	0.965765	0.965765	0.982508	1.03598	0.9491	0.9491	0.930797	0.96402	1.03064	0.941205	0.969358	0.941205	0.969358	1.02898	0.928838	0.980107	0.945187	0.971021	1.03095	0.908938	0.985494	0.94288	0.969049
Pop_3	Pop_9	1.01899	0.981012	0.962894	0.962894	0.981012	1.0366	0.948255	0.948255	0.929689	0.963399	1.02974	0.942719	0.970262	0.942719	0.970262	1.02627	0.934132	0.982113	0.949591	0.973731	1.02767	0.915016	0.987409	0.947705	0.972331
Pop_3	Pop_10	1.01798	0.982022	0.964859	0.964859	0.982022	1.03577	0.94938	0.94938	0.931157	0.964229	1.02846	0.945128	0.971538	0.945128	0.971538	1.02501	0.937415	0.982955	0.952075	0.97499	1.02575	0.920729	0.988302	0.951267	0.97425
Pop_3	Pop_11	1.01681	0.98319	0.967036	0.967036	0.98319	1.03439	0.95129	0.95129	0.93369	0.965613	1.0277	0.946502	0.972296	0.946502	0.972296	1.02407	0.939128	0.983662	0.953544	0.975932	1.02441	0.922834	0.989083	0.953149	0.975588
Pop_4	Pop_1	1.01825	0.98175	0.964292	0.964292	0.98175	1.03686	0.947885	0.947885	0.929181	0.963142	1.03399	0.93535	0.966012	0.93535	0.966012	1.03423	0.91867	0.976161	0.936751	0.965766	1.03704	0.896657	0.98185	0.933739	0.962958
Pop_4	Pop_2	1.01698	0.983016	0.966733	0.966733	0.983016	1.03442	0.951255	0.951255	0.933647	0.965585	1.03184	0.938963	0.968155	0.938963	0.968155	1.0326	0.920871	0.977503	0.938854	0.967402	1.03595	0.895627	0.982931	0.934197	0.964054
Pop_4	Pop_3	1.01757	0.98243	0.965599	0.965599	0.98243	1.03539	0.9499	0.9499	0.931842	0.964608	1.03211	0.938579	0.967892	0.938579	0.967892	1.03221	0.921977	0.977756	0.939668	0.967791	1.03462	0.899552	0.983559	0.936639	0.965377
Pop_4	Pop_4	1.01162	0.988383	0.977261	0.977261	0.988383	1.02386	0.966259	0.966259	0.954138	0.976141	1.02415	0.954462	0.975847	0.954462	0.975847	1.02566	0.941133	0.981851	0.953758	0.974337	1.02749	0.9281	0.985811	0.952659	0.972514
Pop_4	Pop_5	1.01762	0.982376	0.965513	0.965513	0.982376	1.03521	0.950154	0.950154	0.932187	0.964788	1.03398	0.935377	0.966019	0.935377	0.966019	1.03582	0.915726	0.974969	0.93426	0.96418	1.03957	0.892038	0.980336	0.930069	0.960426
Pop_4	Pop_6	1.01664	0.983365	0.967401	0.967401	0.983365	1.03401	0.951847	0.951847	0.93448	0.965989	1.03222	0.938622	0.967775	0.938622	0.967775	1.03231	0.922991	0.977517	0.940182	0.967689	1.03389	0.904751	0.983434	0.939168	0.966111
Pop_4	Pop_8	1.01816	0.98184	0.964492	0.964492	0.98184	1.03737	0.947182	0.947182	0.928249	0.962632	1.03354	0.93593	0.966455	0.93593	0.966455	1.03279	0.920847	0.977321	0.938728	0.967208	1.03479	0.90003	0.983367	0.93668	0.96521
Pop_4	Pop_9	1.01899	0.981012	0.962897	0.962897	0.981012	1.03832	0.945863	0.945863	0.926488	0.961682	1.03629	0.930954	0.963708	0.930954	0.963708	1.03636	0.912519	0.974832	0.932205	0.963641	1.03866	0.888482	0.981587	0.929464	0.961342
Pop_4	Pop_10	1.01785	0.982152	0.965087	0.965087	0.982152	1.03734	0.947208	0.947208	0.928269	0.962658	1.03565	0.932351	0.964354	0.932351	0.964354	1.03604	0.914012	0.974962	0.933193	0.963957	1.03816	0.891485	0.98163	0.930929	0.961837
Pop_4	Pop_11	1.01738	0.982618	0.965987	0.965987	0.982618	1.03508	0.950343	0.950343	0.932442	0.964921	1.03194	0.938924	0.968061	0.938924	0.968061	1.0317	0.923472	0.978054	0.940785	0.968299	1.03402	0.90241	0.983619	0.938215	0.965982
Pop_5	Pop_1	1.01807	0.981934	0.964656	0.964656	0.981934	1.03502	0.950412	0.950412	0.932521	0.96498	1.03207	0.938527	0.967926	0.938527	0.967926	1.03194	0.922832	0.97793	0.940276	0.968064	1.0345	0.901861	0.983404	0.937544	0.965496
Pop_5	Pop_2	1.01662	0.98338	0.967421	0.967421	0.98338	1.03354	0.952485	0.952485	0.935303	0.966464	1.03089	0.940681	0.969113	0.940681	0.969113	1.03157	0.922729	0.978308	0.940421	0.968434	1.03522	0.896271	0.983542	0.934916	0.964776
Pop_5	Pop_3	1.0163	0.983697	0.968039	0.968039	0.983697	1.03114	0.955831	0.955831	0.939794	0.96886	1.0253	0.951043	0.9747	0.951043	0.9747	1.02323	0.942368	0.984111	0.95576	0.976772	1.02465	0.926377	0.988545	0.954157	0.975355
Pop_5	Pop_4	1.01762	0.982376	0.965513	0.965513	0.982376	1.03521	0.950154	0.950154	0.932187	0.964788	1.03398	0.935377	0.966019	0.935377	0.966019	1.03582	0.915726	0.974969	0.93426	0.96418	1.03957	0.892038	0.980336	0.930069	0.960426
Pop_5	Pop_5	1	1	1	1	1	1	1	1	1	1	1	1	1	1	1	1	1	1	1	1	1	1	1	1	1
Pop_5	Pop_6	1.01741	0.982591	0.965913	0.965913	0.982591	1.03394	0.951912	0.951912	0.934526	0.966057	1.03056	0.94121	0.969441	0.94121	0.969441	1.02999	0.925805	0.979472	0.94298	0.970008	1.03195	0.903392	0.985312	0.940126	0.96805
Pop_5	Pop_8	1.01767	0.982332	0.965418	0.965418	0.982332	1.03504	0.95039	0.95039	0.932501	0.964958	1.0324	0.938093	0.967597	0.938093	0.967597	1.0322	0.922302	0.977747	0.939826	0.967799	1.03458	0.899933	0.983656	0.936722	0.965424
Pop_5	Pop_9	1.01788	0.982124	0.965015	0.965015	0.982124	1.03558	0.949641	0.949641	0.931498	0.964421	1.03001	0.942162	0.969985	0.942162	0.969985	1.02871	0.928787	0.980371	0.945317	0.971291	1.03145	0.905176	0.985521	0.941147	0.968549
Pop_5	Pop_10	1.01787	0.982128	0.965052	0.965052	0.982128	1.0356	0.949597	0.949597	0.931429	0.964395	1.03166	0.939563	0.968337	0.939563	0.968337	1.03094	0.926015	0.978529	0.942563	0.969063	1.03322	0.907081	0.983831	0.94043	0.966779
Pop_5	Pop_11	1.01695	0.983053	0.966829	0.966829	0.983053	1.03352	0.952505	0.952505	0.935319	0.966484	1.03004	0.942331	0.96996	0.942331	0.96996	1.02855	0.929706	0.980423	0.945897	0.971449	1.02947	0.911204	0.986433	0.944862	0.970527
Pop_6	Pop_1	1.01758	0.982418	0.965583	0.965583	0.982418	1.03651	0.948362	0.948362	0.929812	0.963488	1.03307	0.936587	0.966935	0.936587	0.966935	1.03123	0.92266	0.978635	0.940583	0.968772	1.03206	0.902527	0.985311	0.93975	0.967945
Pop_6	Pop_2	1.01696	0.983044	0.96678	0.96678	0.983044	1.03427	0.951462	0.951462	0.933936	0.965728	1.03114	0.940139	0.968858	0.940139	0.968858	1.03073	0.923886	0.978977	0.941527	0.96927	1.03305	0.900004	0.984818	0.938041	0.966954
Pop_6	Pop_3	1.01734	0.982659	0.966034	0.966034	0.982659	1.0351	0.950316	0.950316	0.932412	0.964899	1.03025	0.941823	0.96975	0.941823	0.96975	1.02874	0.928772	0.980338	0.945297	0.971261	1.03023	0.908371	0.986105	0.943296	0.969771
Pop_6	Pop_4	1.01664	0.983365	0.967401	0.967401	0.983365	1.03401	0.951847	0.951847	0.93448	0.965989	1.03222	0.938622	0.967775	0.938622	0.967775	1.03231	0.922991	0.977517	0.940182	0.967689	1.03389	0.904751	0.983434	0.939168	0.966111
Pop_6	Pop_5	1.01741	0.982591	0.965913	0.965913	0.982591	1.03394	0.951912	0.951912	0.934526	0.966057	1.03056	0.94121	0.969441	0.94121	0.969441	1.02999	0.925805	0.979472	0.94298	0.970008	1.03195	0.903392	0.985312	0.940126	0.96805
Pop_6	Pop_6	1.01122	0.988777	0.978004	0.978004	0.988777	1.02205	0.96875	0.96875	0.957433	0.977952	1.0198	0.961905	0.9802	0.961905	0.9802	1.01925	0.952179	0.986846	0.963293	0.980749	1.01989	0.939082	0.990935	0.962455	0.980107
Pop_6	Pop_8	1.01721	0.982793	0.9663	0.9663	0.982793	1.03712	0.947528	0.947528	0.928718	0.962877	1.03365	0.935764	0.966347	0.935764	0.966347	1.03308	0.919887	0.977163	0.938041	0.966924	1.03533	0.89724	0.983307	0.935203	0.964667
Pop_6	Pop_9	1.01821	0.981793	0.964384	0.964384	0.981793	1.03722	0.947391	0.947391	0.928527	0.962784	1.03339	0.935998	0.966608	0.935998	0.966608	1.0321	0.920905	0.978	0.93914	0.967904	1.03406	0.897569	0.984287	0.93636	0.96594
Pop_6	Pop_10	1.01715	0.982845	0.966409	0.966409	0.982845	1.03631	0.948647	0.948647	0.930193	0.963693	1.03395	0.935381	0.966055	0.935381	0.966055	1.03387	0.918445	0.976552	0.93682	0.966129	1.03634	0.894865	0.982723	0.933592	0.963662
Pop_6	Pop_11	1.01677	0.983234	0.967146	0.967146	0.983234	1.03463	0.950971	0.950971	0.933285	0.965371	1.02943	0.943261	0.97057	0.943261	0.97057	1.02728	0.931561	0.981428	0.947636	0.972723	1.02842	0.911515	0.987178	0.945898	0.971585
Pop_8	Pop_1	1.0182	0.981797	0.964426	0.964426	0.981797	1.03792	0.946415	0.946415	0.927234	0.962076	1.03412	0.935011	0.965883	0.935011	0.965883	1.0334	0.920221	0.976809	0.938048	0.966604	1.03573	0.899614	0.982674	0.935764	0.964273
Pop_8	Pop_2	1.01746	0.982538	0.965835	0.965835	0.982538	1.0366	0.94825	0.94825	0.929678	0.963399	1.0315	0.939431	0.968495	0.939431	0.968495	1.03005	0.92567	0.979432	0.942873	0.96995	1.03237	0.903092	0.985021	0.939663	0.967627
Pop_8	Pop_3	1.01749	0.982508	0.965765	0.965765	0.982508	1.03598	0.9491	0.9491	0.930797	0.96402	1.03064	0.941205	0.969358	0.941205	0.969358	1.02898	0.928838	0.980107	0.945187	0.971021	1.03095	0.908938	0.985494	0.94288	0.969049
Pop_8	Pop_4	1.01816	0.98184	0.964492	0.964492	0.98184	1.03737	0.947182	0.947182	0.928249	0.962632	1.03354	0.93593	0.966455	0.93593	0.966455	1.03279	0.920847	0.977321	0.938728	0.967208	1.03479	0.90003	0.983367	0.93668	0.96521
Pop_8	Pop_5	1.01767	0.982332	0.965418	0.965418	0.982332	1.03504	0.95039	0.95039	0.932501	0.964958	1.0324	0.938093	0.967597	0.938093	0.967597	1.0322	0.922302	0.977747	0.939826	0.967799	1.03458	0.899933	0.983656	0.936722	0.965424
Pop_8	Pop_6	1.01721	0.982793	0.9663	0.9663	0.982793	1.03712	0.947528	0.947528	0.928718	0.962877	1.03365	0.935764	0.966347	0.935764	0.966347	1.03308	0.919887	0.977163	0.938041	0.966924	1.03533	0.89724	0.983307	0.935203	0.964667
Pop_8	Pop_8	1.00925	0.990753	0.98194	0.98194	0.990753	1.01793	0.97462	0.97462	0.965478	0.982068	1.01571	0.969784	0.984289	0.969784	0.984289	1.01559	0.961676	0.989304	0.970484	0.984407	1.01691	0.950176	0.992116	0.968739	0.983094
Pop_8	Pop_9	1.01898	0.981018	0.962901	0.962901	0.981018	1.03825	0.945955	0.945955	0.926614	0.961746	1.03425	0.934576	0.965746	0.934576	0.965746	1.03426	0.916987	0.976374	0.935786	0.965744	1.03736	0.891579	0.982402	0.93149	0.962637
Pop_8	Pop_10	1.01722	0.982781	0.966314	0.966314	0.982781	1.03702	0.947664	0.947664	0.928895	0.962977	1.03227	0.938227	0.967734	0.938227	0.967734	1.03051	0.925087	0.97906	0.942294	0.969492	1.0318	0.904794	0.985293	0.940718	0.968198
Pop_8	Pop_11	1.01732	0.982677	0.966137	0.966137	0.982677	1.03555	0.949705	0.949705	0.931604	0.964455	1.03038	0.94145	0.969615	0.94145	0.969615	1.02909	0.927618	0.980131	0.94447	0.970906	1.03173	0.903958	0.985429	0.940503	0.968273
Pop_9	Pop_1	1.01972	0.980276	0.961505	0.961505	0.980276	1.03765	0.946796	0.946796	0.927737	0.962353	1.03229	0.937994	0.967713	0.937994	0.967713	1.02872	0.928136	0.980427	0.944962	0.971277	1.02884	0.910396	0.986974	0.94514	0.971155
Pop_9	Pop_2	1.01851	0.981495	0.963823	0.963823	0.981495	1.03718	0.947459	0.947459	0.928636	0.962822	1.03224	0.938146	0.967759	0.938146	0.967759	1.02914	0.927609	0.98009	0.944441	0.970863	1.0301	0.908145	0.986243	0.943306	0.969897
Pop_9	Pop_3	1.01899	0.981012	0.962894	0.962894	0.981012	1.0366	0.948255	0.948255	0.929689	0.963399	1.02974	0.942719	0.970262	0.942719	0.970262	1.02627	0.934132	0.982113	0.949591	0.973731	1.02767	0.915016	0.987409	0.947705	0.972331
Pop_9	Pop_4	1.01899	0.981012	0.962897	0.962897	0.981012	1.03832	0.945863	0.945863	0.926488	0.961682	1.03629	0.930954	0.963708	0.930954	0.963708	1.03636	0.912519	0.974832	0.932205	0.963641	1.03866	0.888482	0.981587	0.929464	0.961342
Pop_9	Pop_5	1.01788	0.982124	0.965015	0.965015	0.982124	1.03558	0.949641	0.949641	0.931498	0.964421	1.03001	0.942162	0.969985	0.942162	0.969985	1.02871	0.928787	0.980371	0.945317	0.971291	1.03145	0.905176	0.985521	0.941147	0.968549
Pop_9	Pop_6	1.01821	0.981793	0.964384	0.964384	0.981793	1.03722	0.947391	0.947391	0.928527	0.962784	1.03339	0.935998	0.966608	0.935998	0.966608	1.0321	0.920905	0.978	0.93914	0.967904	1.03406	0.897569	0.984287	0.93636	0.96594
Pop_9	Pop_8	1.01898	0.981018	0.962901	0.962901	0.981018	1.03825	0.945955	0.945955	0.926614	0.961746	1.03425	0.934576	0.965746	0.934576	0.965746	1.03426	0.916987	0.976374	0.935786	0.965744	1.03736	0.891579	0.982402	0.93149	0.962637
Pop_9	Pop_9	1.01039	0.989614	0.979769	0.979769	0.989614	1.02007	0.971679	0.971679	0.961585	0.979933	1.01689	0.96756	0.983108	0.96756	0.983108	1.01482	0.962951	0.989895	0.971615	0.985177	1.01505	0.953823	0.99315	0.971569	0.984951
Pop_9	Pop_10	1.0184	0.981596	0.964015	0.964015	0.981596	1.03665	0.948161	0.948161	0.92953	0.963351	1.03163	0.939316	0.968373	0.939316	0.968373	1.03044	0.925358	0.97909	0.942477	0.969555	1.03302	0.902727	0.984557	0.938996	0.96698
Pop_9	Pop_11	1.01857	0.98143	0.963708	0.963708	0.98143	1.03657	0.948288	0.948288	0.929717	0.963432	1.03045	0.941428	0.969547	0.941428	0.969547	1.02656	0.933155	0.98194	0.94891	0.973445	1.02694	0.91484	0.987953	0.948298	0.973061
Pop_10	Pop_1	1.018	0.982001	0.964788	0.964788	0.982001	1.0372	0.947399	0.947399	0.928523	0.962797	1.03476	0.933794	0.965242	0.933794	0.965242	1.03461	0.916744	0.976024	0.935493	0.965391	1.03717	0.893647	0.982125	0.932554	0.962834
Pop_10	Pop_2	1.01737	0.982628	0.965991	0.965991	0.982628	1.03696	0.947741	0.947741	0.928979	0.963043	1.03244	0.937879	0.967556	0.937879	0.967556	1.03075	0.924281	0.97892	0.941721	0.969251	1.0327	0.901625	0.984942	0.93887	0.967305
Pop_10	Pop_3	1.01798	0.982022	0.964859	0.964859	0.982022	1.03577	0.94938	0.94938	0.931157	0.964229	1.02846	0.945128	0.971538	0.945128	0.971538	1.02501	0.937415	0.982955	0.952075	0.97499	1.02575	0.920729	0.988302	0.951267	0.97425
Pop_10	Pop_4	1.01785	0.982152	0.965087	0.965087	0.982152	1.03734	0.947208	0.947208	0.928269	0.962658	1.03565	0.932351	0.964354	0.932351	0.964354	1.03604	0.914012	0.974962	0.933193	0.963957	1.03816	0.891485	0.98163	0.930929	0.961837
Pop_10	Pop_5	1.01787	0.982128	0.965052	0.965052	0.982128	1.0356	0.949597	0.949597	0.931429	0.964395	1.03166	0.939563	0.968337	0.939563	0.968337	1.03094	0.926015	0.978529	0.942563	0.969063	1.03322	0.907081	0.983831	0.94043	0.966779
Pop_10	Pop_6	1.01715	0.982845	0.966409	0.966409	0.982845	1.03631	0.948647	0.948647	0.930193	0.963693	1.03395	0.935381	0.966055	0.935381	0.966055	1.03387	0.918445	0.976552	0.93682	0.966129	1.03634	0.894865	0.982723	0.933592	0.963662
Pop_10	Pop_8	1.01722	0.982781	0.966314	0.966314	0.982781	1.03702	0.947664	0.947664	0.928895	0.962977	1.03227	0.938227	0.967734	0.938227	0.967734	1.03051	0.925087	0.97906	0.942294	0.969492	1.0318	0.904794	0.985293	0.940718	0.968198
Pop_10	Pop_9	1.0184	0.981596	0.964015	0.964015	0.981596	1.03665	0.948161	0.948161	0.92953	0.963351	1.03163	0.939316	0.968373	0.939316	0.968373	1.03044	0.925358	0.97909	0.942477	0.969555	1.03302	0.902727	0.984557	0.938996	0.96698
Pop_10	Pop_10	1.00823	0.991769	0.983886	0.983886	0.991769	1.01701	0.97591	0.97591	0.967207	0.982992	1.01454	0.972009	0.985456	0.972009	0.985456	1.01317	0.967079	0.991019	0.974779	0.986827	1.01342	0.958434	0.99393	0.974516	0.986581
Pop_10	Pop_11	1.01733	0.982669	0.966097	0.966097	0.982669	1.03593	0.949153	0.949153	0.93084	0.964073	1.03177	0.939076	0.968232	0.939076	0.968232	1.02997	0.926013	0.979474	0.943095	0.970028	1.03114	0.905673	0.985732	0.941554	0.968862
Pop_11	Pop_1	1.0171	0.982895	0.966521	0.966521	0.982895	1.03519	0.950166	0.950166	0.932177	0.964811	1.02961	0.942936	0.970392	0.942936	0.970392	1.0271	0.932308	0.981524	0.948137	0.972905	1.0283	0.912803	0.987153	0.946421	0.971704
Pop_11	Pop_2	1.0167	0.983302	0.967285	0.967285	0.983302	1.03379	0.952134	0.952134	0.934832	0.966213	1.02883	0.944349	0.971168	0.944349	0.971168	1.02758	0.930897	0.981213	0.947098	0.972417	1.03004	0.907436	0.986375	0.943109	0.969963
Pop_11	Pop_3	1.01681	0.98319	0.967036	0.967036	0.98319	1.03439	0.95129	0.95129	0.93369	0.965613	1.0277	0.946502	0.972296	0.946502	0.972296	1.02407	0.939128	0.983662	0.953544	0.975932	1.02441	0.922834	0.989083	0.953149	0.975588
Pop_11	Pop_4	1.01738	0.982618	0.965987	0.965987	0.982618	1.03508	0.950343	0.950343	0.932442	0.964921	1.03194	0.938924	0.968061	0.938924	0.968061	1.0317	0.923472	0.978054	0.940785	0.968299	1.03402	0.90241	0.983619	0.938215	0.965982
Pop_11	Pop_5	1.01695	0.983053	0.966829	0.966829	0.983053	1.03352	0.952505	0.952505	0.935319	0.966484	1.03004	0.942331	0.96996	0.942331	0.96996	1.02855	0.929706	0.980423	0.945897	0.971449	1.02947	0.911204	0.986433	0.944862	0.970527
Pop_11	Pop_6	1.01677	0.983234	0.967146	0.967146	0.983234	1.03463	0.950971	0.950971	0.933285	0.965371	1.02943	0.943261	0.97057	0.943261	0.97057	1.02728	0.931561	0.981428	0.947636	0.972723	1.02842	0.911515	0.987178	0.945898	0.971585
Pop_11	Pop_8	1.01732	0.982677	0.966137	0.966137	0.982677	1.03555	0.949705	0.949705	0.931604	0.964455	1.03038	0.94145	0.969615	0.94145	0.969615	1.02909	0.927618	0.980131	0.94447	0.970906	1.03173	0.903958	0.985429	0.940503	0.968273
Pop_11	Pop_9	1.01857	0.98143	0.963708	0.963708	0.98143	1.03657	0.948288	0.948288	0.929717	0.963432	1.03045	0.941428	0.969547	0.941428	0.969547	1.02656	0.933155	0.98194	0.94891	0.973445	1.02694	0.91484	0.987953	0.948298	0.973061
Pop_11	Pop_10	1.01733	0.982669	0.966097	0.966097	0.982669	1.03593	0.949153	0.949153	0.93084	0.964073	1.03177	0.939076	0.968232	0.939076	0.968232	1.02997	0.926013	0.979474	0.943095	0.970028	1.03114	0.905673	0.985732	0.941554	0.968862
Pop_11	Pop_11	1	1	1	1	1	1	1	1	1	1	1	1	1	1	1	1	1	1	1	1	1	1	1	1	1
