# Supplementary material for: Homogeneity of Arabian Peninsula dromedary camel populations with signals of geographic distinction based on whole genome sequence data
Source: Sci Rep. 2022 Jan 7;12:130. doi: 10.1038/s41598-021-04087-w (PMC8741945; doi:10.1038/s41598-021-04087-w)
Supplement: Supplementary file 10 — Supplementary Table S9. [file 41598_2021_4087_MOESM10_ESM.xlsx]

## Sheet: Sheet1
Table S9: The sample ID (accession number of downloaded samples), origin and source of the dromedary and Bactrian camels included in the study
sample_ID	origin	Species	Population type	Source
SRR5563498	Iran	C. dromedarius	Not applicable	Ming et al., (2020)
SRR5563499	Iran	C. dromedarius	Not applicable	Ming et al., (2020)
SRR5563500	Iran	C. dromedarius	Not applicable	Ming et al., (2020)
SRR5563504	Iran	C. dromedarius	Not applicable	Ming et al., (2020)
SRR5563497	Iran	C.bactrianus	Not applicable	Ming et al., (2020)
SRR5563501	Iran	C.bactrianus	Not applicable	Ming et al., (2020)
SRR5563502	Iran	C.bactrianus	Not applicable	Ming et al., (2020)
SRR5563503	Iran	C.bactrianus	Not applicable	Ming et al., (2020)
SRR5563535	Iran	C.bactrianus	Not applicable	Ming et al., (2020)
SRR5563536	Iran	C.bactrianus	Not applicable	Ming et al., (2020)
SRR5563537	Kazakhstan	C.bactrianus	Not applicable	Ming et al., (2020)
SRR5563538	Kazakhstan	C.bactrianus	Not applicable	Ming et al., (2020)
SRR5563539	Kazakhstan	C.bactrianus	Not applicable	Ming et al., (2020)
SRR5563540	Kazakhstan	C.bactrianus	Not applicable	Ming et al., (2020)
SRR5563543	Kazakhstan	C.bactrianus	Not applicable	Ming et al., (2020)
SRR5563544	Kazakhstan	C.bactrianus	Not applicable	Ming et al., (2020)
2	Arabian Peninusula	C. dromedarius	Shual	Local owner
4	Arabian Peninusula	C. dromedarius	Sofor	Local owner
5	Arabian Peninusula	C. dromedarius	Sofor	Local owner
7	Arabian Peninusula	C. dromedarius	Wodeh	Local owner
8	Arabian Peninusula	C. dromedarius	Hurra	Local owner
19	Arabian Peninusula	C. dromedarius	Shual	Local owner
20	Arabian Peninusula	C. dromedarius	Hadana	Local owner
21	Arabian Peninusula	C. dromedarius	Hurra	Local owner
22	Arabian Peninusula	C. dromedarius	Omani	Local owner
23	Arabian Peninusula	C. dromedarius	Hurra	Local owner
24	Arabian Peninusula	C. dromedarius	Shual	Local owner
25	Arabian Peninusula	C. dromedarius	Awarik	Local owner
26	Arabian Peninusula	C. dromedarius	Awadi	Local owner
27	Arabian Peninusula	C. dromedarius	Omani	Local owner
28	Arabian Peninusula	C. dromedarius	Hadana	Local owner
29	Arabian Peninusula	C. dromedarius	Sahlia	Local owner
30	Arabian Peninusula	C. dromedarius	Awadi	Local owner
31	Arabian Peninusula	C. dromedarius	Magaheem	Local owner
32	Arabian Peninusula	C. dromedarius	Magaheem	Local owner
33	Arabian Peninusula	C. dromedarius	Magaheem	Local owner
43	Arabian Peninusula	C. dromedarius	Awarik	Local owner
